# Supplementary material for: Software-Based Three-Dimensional Deconvolution Microscopy of Cytoskeletal Proteins in Cultured Fibroblast Using Open-Source Software and Open Hardware
Source: J Imaging. 2019 Nov 23;5(12):88. doi: 10.3390/jimaging5120088 (PMC8321150; doi:10.3390/jimaging5120088)
Supplement: Supplementary file 1 [file jimaging-05-00088-s001.zip]

Archive with 14 entries (11 files):
- Movies Katoh/
- Movies Katoh/Supplemental information 1.avi
- __MACOSX/
- __MACOSX/Movies Katoh/
- __MACOSX/Movies Katoh/._Supplemental information 1.avi
- Movies Katoh/Supplemental information 2.avi
- __MACOSX/Movies Katoh/._Supplemental information 2.avi
- Movies Katoh/Supplemental information 3.avi
- __MACOSX/Movies Katoh/._Supplemental information 3.avi
- Movies Katoh/Supplemental information 4.avi
- __MACOSX/Movies Katoh/._Supplemental information 4.avi
- Movies Katoh/Supplemental information 5.avi
- __MACOSX/Movies Katoh/._Supplemental information 5.avi
- __MACOSX/._Movies Katoh
